# Supplementary material for: Rye and Rye Bran as Components of Diets in Piglet Production—Effects on Salmonella Prevalence
Source: Animals (Basel). 2023 Jul 10;13(14):2262. doi: 10.3390/ani13142262 (PMC10376390; doi:10.3390/ani13142262)
Supplement: Supplementary file 1 [file animals-13-02262-s001.zip]

Archive with 1 entries (1 files):
- animals-2471392-supplementary.pdf
